# Supplementary material for: A Large Concept Model for Mechanistic Simulation of Disease Trajectories: A Hypothesis-Generating Exemplar for Pediatric Acute Lymphoblastic Leukemia
Source: Comput Struct Biotechnol J. 2026 Jun 30;35(1):0154. doi: 10.34133/csbj.0154 (PMC13315327; doi:10.34133/csbj.0154)
Supplement: Supplementary 1 — Tables S1 and S2 [file csbj.0154.f1.zip]

Archive with 2 entries (2 files):
- ALL in Children Relapse T1vsT0 Supplmentary Table S1.xlsx
- ALL in Children Relapse T2vsT0 Supplmentary Table S2.xlsx
