# Supplementary material for: A Large Concept Model for Mechanistic Simulation of Disease Trajectories: A Hypothesis-Generating Exemplar for Pediatric Acute Lymphoblastic Leukemia
Source: Comput Struct Biotechnol J. 2026 Jun 30;35(1):0154. doi: 10.34133/csbj.0154 (PMC13315327; doi:10.34133/csbj.0154)
Supplement: Supplementary 1 — Tables S1 and S2 [file csbj.0154.f1.zip › ALL in Children Relapse T1vsT0 Supplmentary Table S1.xlsx]

## Sheet: ALL in Children Relapse T1vsT0 
Supplmentary Table S1: HLE estimates for Time 1 vs Time 0
T1vsT0-ETV6::RUNX1
Age(yrs)	[Immune Activation]	Clonal Evolution	ALL_Development	Facilitating the Immune Response to ALL	Inhibiting the Immune Response to ALL	Minimal Residual Disease (BC-ALL)	Pre-leukemic Clone expansion	ALL_Relapse	ALL_Relapse Pressure Index	ALL_Relapse Risk Score	ALL_Treatment Resistance	QoL-Physical wellbeing (PW)
0	-0.003	0.085	0.1	-0.004	0.105	0.166	0.059	0.012	0.04	0.101	0.021	0
2-3	0.019	0.085	0.094	-0.008	0.141	0.168	0.058	0.012	0.04	0.103	0.021	0
5	0.015	0.084	0.089	-0.017	0.103	0.169	0.065	0.012	0.04	0.103	0.021	0
10	-0.002	0.083	0.09	-0.015	0.077	0.176	0.014	0.012	0.041	0.102	0.021	0
15	0.027	0.083	0.093	-0.005	0.045	0.182	0.025	0.012	0.042	0.104	0.021	0
20	0.005	0.084	0.096	-0.006	0.049	0.191	0.046	0.012	0.044	0.109	0.022	0
T1vsT0-ETV6::RUNX1+FHx
Age(yrs)	[Immune Activation]	Clonal Evolution	ALL_Development	Facilitating the Immune Response to ALL	Inhibiting the Immune Response to ALL	Minimal Residual Disease (BC-ALL)	Pre-leukemic Clone expansion	ALL_Relapse	ALL_Relapse Pressure Index	ALL_Relapse Risk Score	ALL_Treatment Resistance	QoL-Physical wellbeing (PW)
0	-0.001	0.087	0.14	-0.006	0.109	0.168	0.06	0.012	0.043	0.103	0.021	0
2-3	0.024	0.087	0.134	-0.011	0.157	0.168	0.07	0.012	0.043	0.105	0.021	0
5	0.017	0.087	0.127	-0.022	0.117	0.168	0.082	0.012	0.043	0.105	0.021	0
10	0.001	0.086	0.13	-0.015	0.068	0.175	0.012	0.012	0.043	0.104	0.021	0
15	0.026	0.085	0.133	-0.009	0.043	0.181	0.023	0.012	0.045	0.106	0.022	0
20	0.005	0.086	0.137	-0.007	0.051	0.19	0.056	0.012	0.048	0.111	0.022	0
T1vsT0-ETV6::RUNX1+Ikaros Del
Age(yrs)	[Immune Activation]	Clonal Evolution	ALL_Development	Facilitating the Immune Response to ALL	Inhibiting the Immune Response to ALL	Minimal Residual Disease (BC-ALL)	Pre-leukemic Clone expansion	ALL_Relapse	ALL_Relapse Pressure Index	ALL_Relapse Risk Score	ALL_Treatment Resistance	QoL-Physical wellbeing (PW)
0	-0.008	0.222	0.206	0.015	0.138	0.268	0.087	0.386	0.423	0.384	0.297	0
2-3	-0.001	0.218	0.205	0.02	0.136	0.266	0.066	0.387	0.42	0.379	0.296	0
5	0	0.209	0.202	0.032	0.137	0.264	0.059	0.388	0.418	0.373	0.292	0
10	0.002	0.206	0.199	0.01	0.159	0.258	0.107	0.389	0.4	0.362	0.283	0
15	0.034	0.201	0.194	0.015	0.122	0.25	0.053	0.386	0.367	0.329	0.268	0
20	0.01	0.164	0.174	0.035	0.056	0.241	0.039	0.378	0.326	0.295	0.24	0
T1vsT0-ETV6::RUNX1+PAX5 Del
Age(yrs)	[Immune Activation]	Clonal Evolution	ALL_Development	Facilitating the Immune Response to ALL	Inhibiting the Immune Response to ALL	Minimal Residual Disease (BC-ALL)	Pre-leukemic Clone expansion	ALL_Relapse	ALL_Relapse Pressure Index	ALL_Relapse Risk Score	ALL_Treatment Resistance	QoL-Physical wellbeing (PW)
0	-0.003	0.232	0.188	0.02	0.148	0.28	0.133	0.337	0.451	0.403	0.3	0
2-3	-0.003	0.23	0.186	0.028	0.124	0.274	0.119	0.339	0.45	0.401	0.3	0
5	-0.005	0.236	0.187	0.021	0.103	0.28	0.119	0.343	0.45	0.401	0.301	0
10	0.015	0.237	0.196	0.026	0.159	0.291	0.048	0.352	0.451	0.401	0.305	0
15	0.012	0.235	0.203	0.034	0.208	0.274	0.084	0.363	0.455	0.41	0.308	0
20	0.008	0.241	0.207	0.031	0.138	0.285	0.098	0.371	0.451	0.406	0.306	0
T1vsT0-ETV6::RUNX1+Radiation
Age(yrs)	[Immune Activation]	Clonal Evolution	ALL_Development	Facilitating the Immune Response to ALL	Inhibiting the Immune Response to ALL	Minimal Residual Disease (BC-ALL)	Pre-leukemic Clone expansion	ALL_Relapse	ALL_Relapse Pressure Index	ALL_Relapse Risk Score	ALL_Treatment Resistance	QoL-Physical wellbeing (PW)
0	0.005	0.132	0.108	0.025	0.114	0.17	0.07	0.381	0.291	0.271	0.211	0
2-3	0.021	0.136	0.114	0.021	0.099	0.151	0.045	0.378	0.278	0.258	0.207	0
5	0.005	0.14	0.124	0.033	0.087	0.155	0.052	0.374	0.272	0.255	0.205	0
10	0.028	0.101	0.12	0.021	0.104	0.166	0.047	0.356	0.257	0.243	0.172	0
15	-0.006	0.128	0.114	0.021	0.175	0.135	0.047	0.353	0.266	0.249	0.189	0
20	-0.008	0.135	0.099	0.021	0.117	0.134	0.076	0.34	0.256	0.242	0.176	0
T1vsT0-ETV6::RUNX1+TEL LOH
Age(yrs)	[Immune Activation]	Clonal Evolution	ALL_Development	Facilitating the Immune Response to ALL	Inhibiting the Immune Response to ALL	Minimal Residual Disease (BC-ALL)	Pre-leukemic Clone expansion	ALL_Relapse	ALL_Relapse Pressure Index	ALL_Relapse Risk Score	ALL_Treatment Resistance	QoL-Physical wellbeing (PW)
0	0.022	0.169	0.199	0.027	0.071	0.204	0.061	0.408	0.357	0.317	0.273	0
2-3	-0.011	0.171	0.206	0.036	0.079	0.204	0.065	0.406	0.351	0.309	0.273	0
5	0.022	0.172	0.21	0.024	0.075	0.193	0.048	0.404	0.347	0.301	0.271	0
10	0.014	0.125	0.17	0.014	0.09	0.168	0.041	0.394	0.313	0.275	0.23	0
15	-0.003	0.168	0.191	0.018	0.123	0.154	0.06	0.387	0.321	0.279	0.245	0
20	0.004	0.163	0.177	0.018	0.162	0.164	0.087	0.38	0.304	0.269	0.226	0
T1vsT0-ETV6::RUNX1+p16 Del
Age(yrs)	[Immune Activation]	Clonal Evolution	ALL_Development	Facilitating the Immune Response to ALL	Inhibiting the Immune Response to ALL	Minimal Residual Disease (BC-ALL)	Pre-leukemic Clone expansion	ALL_Relapse	ALL_Relapse Pressure Index	ALL_Relapse Risk Score	ALL_Treatment Resistance	QoL-Physical wellbeing (PW)
0	0.005	0.177	0.192	0.019	0.172	0.227	0.065	0.412	0.36	0.33	0.269	0
2-3	-0.001	0.18	0.199	0.018	0.156	0.232	0.074	0.411	0.36	0.332	0.268	0
5	0.004	0.18	0.205	0.024	0.135	0.233	0.067	0.409	0.357	0.328	0.267	0
10	-0.004	0.159	0.183	0.019	0.127	0.161	0.064	0.401	0.342	0.315	0.245	0
15	0.021	0.169	0.191	0.022	0.156	0.183	0.054	0.398	0.342	0.315	0.249	0
20	0.023	0.155	0.178	0.033	0.147	0.178	0.082	0.39	0.327	0.303	0.232	0
