# Supplementary material for: A Large Concept Model for Mechanistic Simulation of Disease Trajectories: A Hypothesis-Generating Exemplar for Pediatric Acute Lymphoblastic Leukemia
Source: Comput Struct Biotechnol J. 2026 Jun 30;35(1):0154. doi: 10.34133/csbj.0154 (PMC13315327; doi:10.34133/csbj.0154)
Supplement: Supplementary 1 — Tables S1 and S2 [file csbj.0154.f1.zip › ALL in Children Relapse T2vsT0 Supplmentary Table S2.xlsx]

## Sheet: ALL in Children Relapse T2vsT0 
Supplmentary Table S1: HLE estimates for Time 2 vs Time 0
T2vsT0-ETV6::RUNX1
Age(yrs)	[Immune Activation]	Clonal Evolution	ALL_Development	Facilitating the Immune Response to ALL	Inhibiting the Immune Response to ALL	Minimal Residual Disease (BC-ALL)	Pre-leukemic Clone expansion	ALL_Relapse	ALL_Relapse Pressure Index	ALL_Relapse Risk Score	ALL_Treatment Resistance	QoL-Physical wellbeing (PW)
0	-0.0038	0.15435	0.11905	-0.0038	0.18265	0.22375	0.08805	0.01685	0.1078	0.2283	0.0327	0
2-3	0.01815	0.15495	0.1117	-0.0079	0.2136	0.22565	0.08865	0.0167	0.1075	0.2301	0.0323	0
5	0.0155	0.15345	0.10385	-0.01675	0.17645	0.2297	0.09925	0.0165	0.10565	0.2281	0.0319	0
10	-0.0011	0.14925	0.1061	-0.0158	0.1377	0.2482	0.04205	0.0165	0.10565	0.2248	0.0321	0
15	0.0233	0.1464	0.10935	-0.00535	0.11725	0.2548	0.0536	0.01675	0.1078	0.22635	0.03285	0
20	0.0033	0.1502	0.1133	-0.0062	0.1187	0.25765	0.07215	0.01725	0.11325	0.23295	0.03425	0
T2vsT0-ETV6::RUNX1+FHx
Age(yrs)	[Immune Activation]	Clonal Evolution	ALL_Development	Facilitating the Immune Response to ALL	Inhibiting the Immune Response to ALL	Minimal Residual Disease (BC-ALL)	Pre-leukemic Clone expansion	ALL_Relapse	ALL_Relapse Pressure Index	ALL_Relapse Risk Score	ALL_Treatment Resistance	QoL-Physical wellbeing (PW)
0	-0.0036	0.1588	0.1426	-0.00305	0.1862	0.22375	0.0955	0.01755	0.11655	0.2324	0.03445	0
2-3	0.02395	0.15835	0.13705	-0.0082	0.2088	0.2243	0.0972	0.01735	0.1162	0.2338	0.03415	0
5	0.0197	0.15895	0.1305	-0.02085	0.1868	0.228	0.10935	0.0171	0.11405	0.2317	0.0336	0
10	0.00065	0.1545	0.1325	-0.0126	0.14185	0.24605	0.0451	0.01715	0.11415	0.2285	0.0338	0
15	0.0239	0.15145	0.13585	-0.0058	0.1186	0.2528	0.0505	0.01745	0.1165	0.23065	0.0346	0
20	0.0032	0.1549	0.13975	-0.00295	0.1191	0.25095	0.0721	0.018	0.12265	0.2383	0.0362	0
T2vsT0-ETV6::RUNX1+Ikaros Del
Age(yrs)	[Immune Activation]	Clonal Evolution	ALL_Development	Facilitating the Immune Response to ALL	Inhibiting the Immune Response to ALL	Minimal Residual Disease (BC-ALL)	Pre-leukemic Clone expansion	ALL_Relapse	ALL_Relapse Pressure Index	ALL_Relapse Risk Score	ALL_Treatment Resistance	QoL-Physical wellbeing (PW)
0	-0.0081	0.2856	0.28295	0.01785	0.1968	0.2993	0.1105	0.48745	0.4925	0.4732	0.3455	0
2-3	-0.00025	0.2734	0.2804	0.02225	0.18895	0.2961	0.0873	0.48565	0.48675	0.4652	0.3422	0
5	0.0003	0.26185	0.2606	0.0358	0.1885	0.2905	0.0796	0.47985	0.4728	0.4482	0.3293	0
10	0.002	0.2661	0.2638	0.01245	0.2173	0.2936	0.13475	0.4787	0.4593	0.44065	0.3209	0
15	0.03395	0.27045	0.274	0.0166	0.19415	0.2945	0.07835	0.48145	0.4435	0.4279	0.31925	0
20	0.00915	0.23305	0.2451	0.03685	0.1192	0.28825	0.06495	0.46905	0.3985	0.38475	0.2871	0
T2vsT0-ETV6::RUNX1+PAX5 Del
Age(yrs)	[Immune Activation]	Clonal Evolution	ALL_Development	Facilitating the Immune Response to ALL	Inhibiting the Immune Response to ALL	Minimal Residual Disease (BC-ALL)	Pre-leukemic Clone expansion	ALL_Relapse	ALL_Relapse Pressure Index	ALL_Relapse Risk Score	ALL_Treatment Resistance	QoL-Physical wellbeing (PW)
0	-0.0031	0.3007	0.29765	0.02225	0.22005	0.3652	0.1456	0.4666	0.54095	0.5256	0.3732	0
2-3	-0.00225	0.29685	0.29585	0.0305	0.1951	0.35545	0.13825	0.46855	0.53965	0.5245	0.3745	0
5	-0.00435	0.3126	0.299	0.02195	0.1689	0.33875	0.1392	0.47275	0.53915	0.5245	0.3739	0
10	0.01455	0.2894	0.29235	0.02765	0.2258	0.3525	0.07405	0.4799	0.5499	0.53235	0.3766	0
15	0.01195	0.31775	0.29525	0.0371	0.281	0.3441	0.11665	0.48385	0.5746	0.55355	0.3742	0
20	0.00905	0.33015	0.30095	0.0336	0.20485	0.35775	0.13015	0.4867	0.5699	0.54635	0.3722	0
T2vsT0-ETV6::RUNX1+Radiation
Age(yrs)	[Immune Activation]	Clonal Evolution	ALL_Development	Facilitating the Immune Response to ALL	Inhibiting the Immune Response to ALL	Minimal Residual Disease (BC-ALL)	Pre-leukemic Clone expansion	ALL_Relapse	ALL_Relapse Pressure Index	ALL_Relapse Risk Score	ALL_Treatment Resistance	QoL-Physical wellbeing (PW)
0	0.00535	0.18065	0.1573	0.0277	0.18795	0.20445	0.1008	0.4693	0.35945	0.35655	0.25375	0
2-3	0.02125	0.1958	0.17975	0.02205	0.1666	0.18895	0.07565	0.4683	0.3432	0.3418	0.2503	0
5	0.0049	0.2145	0.1969	0.03375	0.1598	0.19265	0.071	0.4675	0.3396	0.33495	0.2508	0
10	0.02805	0.18475	0.1647	0.02255	0.18995	0.23365	0.07665	0.42525	0.30485	0.3111	0.1954	0
15	-0.00565	0.19375	0.1811	0.0223	0.2371	0.1917	0.08845	0.454	0.36015	0.361	0.2463	0
20	-0.0079	0.21035	0.1633	0.02315	0.18515	0.19255	0.10875	0.44095	0.35415	0.35835	0.2363	0
T2vsT0-ETV6::RUNX1+TEL LOH
Age(yrs)	[Immune Activation]	Clonal Evolution	ALL_Development	Facilitating the Immune Response to ALL	Inhibiting the Immune Response to ALL	Minimal Residual Disease (BC-ALL)	Pre-leukemic Clone expansion	ALL_Relapse	ALL_Relapse Pressure Index	ALL_Relapse Risk Score	ALL_Treatment Resistance	QoL-Physical wellbeing (PW)
0	0.0223	0.2217	0.2564	0.02855	0.1373	0.2442	0.0915	0.49325	0.4341	0.4061	0.31615	0
2-3	-0.01035	0.2229	0.26535	0.03785	0.1427	0.24395	0.0807	0.49285	0.42885	0.40155	0.31505	0
5	0.02205	0.2257	0.2733	0.02585	0.135	0.23155	0.07585	0.49185	0.41845	0.39365	0.31315	0
10	0.01385	0.1532	0.20065	0.01575	0.1511	0.22735	0.06485	0.46845	0.3707	0.35085	0.25355	0
15	-0.00245	0.23025	0.2612	0.01955	0.19835	0.19935	0.0977	0.48175	0.38675	0.3643	0.29335	0
20	0.0042	0.2338	0.2497	0.0196	0.2234	0.21615	0.12015	0.4765	0.37445	0.3545	0.27865	0
T2vsT0-ETV6::RUNX1+p16 Del
Age(yrs)	[Immune Activation]	Clonal Evolution	ALL_Development	Facilitating the Immune Response to ALL	Inhibiting the Immune Response to ALL	Minimal Residual Disease (BC-ALL)	Pre-leukemic Clone expansion	ALL_Relapse	ALL_Relapse Pressure Index	ALL_Relapse Risk Score	ALL_Treatment Resistance	QoL-Physical wellbeing (PW)
0	0.00525	0.2371	0.2455	0.0204	0.2456	0.2391	0.0958	0.49655	0.4432	0.42265	0.31355	0
2-3	-0.0002	0.24555	0.2578	0.01895	0.22555	0.24145	0.10115	0.49765	0.443	0.4257	0.31835	0
5	0.0044	0.2451	0.26255	0.026	0.2059	0.24315	0.1032	0.4974	0.44285	0.4247	0.3165	0
10	-0.00425	0.22785	0.2494	0.0197	0.20355	0.22815	0.0929	0.49085	0.4338	0.41715	0.30135	0
15	0.02055	0.2328	0.2514	0.0232	0.2268	0.1929	0.08325	0.48685	0.43135	0.41085	0.30015	0
20	0.02335	0.21935	0.23485	0.0346	0.2237	0.21375	0.11495	0.47645	0.40915	0.39625	0.2812	0
